# Supplementary material for: Unraveling the Role of Metabolic Endotoxemia in Accelerating Breast Tumor Progression
Source: Biomedicines. 2025 Jul 31;13(8):1868. doi: 10.3390/biomedicines13081868 (PMC12383393; doi:10.3390/biomedicines13081868)
Supplement: Supplementary file 1 [file biomedicines-13-01868-s001.zip]

Archive with 1 entries (1 files):
- biomedicines-3726824-supplementary.pdf
